# Supplementary material for: Ultrasound and Microwave Treatments to Produce Flexible Thermoplastic Starch–Brewers’ Spent Grain Composite Films
Source: Polymers (Basel). 2026 Apr 16;18(8):967. doi: 10.3390/polym18080967 (PMC13119927; doi:10.3390/polym18080967)
Supplement: Supplementary file 1 [file polymers-18-00967-s001.zip]

Archive with 12 entries (12 files):
- Figure S1a.jpg
- Figure S1b.jpg
- Figure S1c.jpg
- Figure S1d.jpg
- Figure S1e.jpg
- Figure S1f.jpg
- Figure S1g.jpg
- Figure S1h.jpg
- Figure S1i.jpg
- Figure S1j.jpg
- Figure S1k.jpg
- Figure S1l.jpg
